# Supplementary material for: Developmental expression of the alpha-skeletal actin gene
Source: BMC Evol Biol. 2008 Jun 2;8:166. doi: 10.1186/1471-2148-8-166 (PMC2443135; doi:10.1186/1471-2148-8-166)
Supplement: Additional file 1 — Supplemental Table 1. [file 1471-2148-8-166-S1.xls]

## Sheet: Sheet1
Supplemental Table 1
Organism	Species	Protein	Accession number
Human	Homo sapiens	ACTA1	[BC012597]
		ACTC1	[NM_005159]
		ACTA2	[CAG38756]
		ACTG2	[NM_001615]
		ACTB	[P60709]
		ACTG1	[BT019856]
Mouse	Mus musculus	ACTA1	[NM_009606]
		ACTC1	[NM_009608]
		ACTA2	[NM_007392]
		ACTG2	[BC002042]
		ACTB	[NM_007393]
		ACTG1	[BC099371]
Chicken	Gallus gallus	ACTA1	[NM_001031063]
		ACTC1	[NM_001079481]
		ACTA2	[NM_001031229]
		ACTG2	[NM_205172]
		ACTB	[NM_205518]
		ACTG1	[AJ719332]
Snake	Atractaspis microlepidota	ACTA1	[AF416707]
		ACTC1	-
		ACTA2	-
		ACTG2	-
		ACTB	-
		ACTG1	-
Frog	Xenopus tropicalis	ACTA1	[NM_001006708]
		ACTC1	[NM_203763]
		ACTA2	[NM_001011250]
		ACTG2	[CU025168]
		ACTB	[BC082343]
		ACTG1	[NM_204001]
Zebrafish	Danio rerio	ACTA1	[BC065435]
		ACTC1	[BC155266]
		ACTA2	[BC075896]
		ACTG2	-
		ACTB	[AF025305]
		ACTG1	[BC063950]
Branchiostoma	Branchiostoma belcheri	ACTM	[D87738]
Urochordate	Ciona savignyi	ACTM	[AB008817]
	Ciona intestinalis		Genome BLAST
Sea urchin	Strongylocentrotus purpuratus	ACTM	[XM_781492]
Nematode	Caenorhabditis elegans	ACT-4	[NM_076440]
	Caenorhabditis brigssae		[NZ_CAAC01000068]
Insect	Drosophila melanogaster	ACT5C	[NM_167053]
	Drosophila pseudoobscura		[NZ_AADE01000924]
	Anopheles gambiae		Genome BLAST
	Aedes aegypti		Genome BLAST
	Culex pipiens		[AAWU01016906]
	Apis mellifera		[NW_001253488.1]
Sponge	Discodermia sp.	ACT	[AAU94666]
Plant	Arabidopsis thaliana	ACT1	[NM_179953]
	Oryza sativa		[NC_008405.1]
	Populus trichocarpa		[NW_001492696.1]
Yeast	Saccharomyces cerevisiae	ACT1	[V01288]
The Ciona savignyi sequence was used to blast the genome of Ciona intestinalis; likewise the Drosophila melanogaster sequence was used to blast the genomes of Aedes aegypti and Anopheles gambiae
