# Supplementary material for: Developmental expression of the alpha-skeletal actin gene
Source: BMC Evol Biol. 2008 Jun 2;8:166. doi: 10.1186/1471-2148-8-166 (PMC2443135; doi:10.1186/1471-2148-8-166)
Supplement: Additional file 2 — Supplemental Table 2. Sequence comparison of ACTA1, ACTA2 and ACTC1 from different species to the Xenopus laevis ACTA1. [file 1471-2148-8-166-S2.xls]

## Sheet: Blad1
Supplemental Table 2
Sequence comparison of ACTA1, ACTA2 and ACTC1 from different species to the Xenopus laevis ACTA1.
Organism	Species	Protein	Accession number	% ID with X. laevis DNA	% ID with X. laevis protein
Mouse	Mus musculus	ACTA1	[NM_009606]	0.89	0.99
Chicken	Gallus gallus	ACTA1	[NM_001031063]	0.9	0.99
Snake	Atractaspis microlepidota	ACTA1	[AF416707]	0.9	0.99
Frog	Xenopus tropicalis	ACTA1	[NM_001006708]	1	1
Zebrafish	Danio rerio	ACTA1	[BC065435]	0.88	0.98
Organism	Species	Protein	Accession number	% ID with X. laevis DNA	% ID with X. laevis protein
Mouse	Mus musculus	ACTC1	[NM_009608]	0.82	0.99
Chicken	Gallus gallus	ACTC1	[NM_001079481]	0.83	0.99
Snake	Atractaspis microlepidota	ACTC1	-	-	-
Frog	Xenopus tropicalis	ACTC1	[NM_203763]	0.85	0.99
Zebrafish	Danio rerio	ACTC1	[BC155266]	0.83	0.99
Organism	Species	Protein	Accession number	% ID with X. laevis DNA	% ID with X. laevis protein
Mouse	Mus musculus	ACTA2	[NM_007392]	0.82	0.97
Chicken	Gallus gallus	ACTA2	[NM_001031229]	0.82	0.97
Snake	Atractaspis microlepidota	ACTA2	-	-	-
Frog	Xenopus tropicalis	ACTA2	[NM_001011250]	0.82	0.98
Zebrafish	Danio rerio	ACTA2	[BC075896]	0.79	0.98
